# Supplementary material for: Water-Soluble Chalcogenide W6-Clusters: On the Way to Biomedical Applications
Source: Int J Mol Sci. 2022 Aug 5;23(15):8734. doi: 10.3390/ijms23158734 (PMC9369320; doi:10.3390/ijms23158734)
Supplement: Supplementary file 1 [file ijms-23-08734-s001.zip]

Archive with 1 entries (1 files):
- ijms-1848282-supplementary.pdf
